# Supplementary material for: TGF-β Induced by Allergic Lung Inflammation Enhances Os-Teosarcoma Lung Metastasis in a Mouse Comorbidity Model
Source: Int J Mol Sci. 2025 May 24;26(11):5073. doi: 10.3390/ijms26115073 (PMC12155057; doi:10.3390/ijms26115073)
Supplement: Supplementary file 1 [file ijms-26-05073-s001.zip]

Archive with 1 entries (1 files):
- ijms-3559436-supplementary.pdf
